# Supplementary material for: Role of tight junction-associated MARVEL protein marvelD3 in migration and epithelial–mesenchymal transition of hepatocellular carcinoma
Source: Cell Adh Migr. 2021 Aug 2;15(1):249–60. doi: 10.1080/19336918.2021.1958441 (PMC8331009; doi:10.1080/19336918.2021.1958441)
Supplement: Supplemental Material [file KCAM_A_1958441_SM2224.zip]

Archive with 3 entries (2 files):
- suppl/
- suppl/Supplementary Materials Table S1.docx
- suppl/Supplementary Materials Table S2.docx
